# Supplementary material for: Characterization of Macroinvertebrate Communities in the Hyporheic Zone of River Ecosystems Reflects the Pump-Sampling Technique Used
Source: PLoS One. 2016 Oct 10;11(10):e0164372. doi: 10.1371/journal.pone.0164372 (PMC5056715; doi:10.1371/journal.pone.0164372)
Supplement: S4 Table — (XLSX) [file pone.0164372.s004.xlsx]

## Sheet: Sheet1
ORDER	Family / group	Genus / species	Ain River																Albarine River																Bienne River
			Coarse								Fine								Coarse								Fine								Coarse								Fine
			Bou-Rouch				Vacuum pump				Bou-Rouch				Vacuum pump				Bou-Rouch				Vacuum pump				Bou-Rouch				Vacuum pump				Bou-Rouch				Vacuum pump				Bou-Rouch				Vacuum pump
			1	2	3	4	1	2	3	4	1	2	3	4	1	2	3	4	1	2	3	4	1	2	3	4	1	2	3	4	1	2	3	4	1	2	3	4	1	2	3	4	1	2	3	4	1	2	3
ACARI	Hydrachnida		0	3	1	11	0	0	0	0	2	16	40	23	0	0	1	0	2	64	113	30	0	2	3	9	7	8	0	37	1	3	13	27	9	1	2	8	40	1	4	30	36	6	15	9	4	2	12
CRUSTACEA	Asellidae	Asellus aquaticus	0	0	0	0	0	0	0	0	0	0	0	0	0	0	0	0	1	4	0	12	0	0	0	0	0	1	1	0	0	0	0	1	0	0	0	0	0	0	0	0	0	0	0	0	0	0	1
		Proasellus sp.	0	0	0	0	0	0	0	0	1	0	0	0	0	0	0	0	0	0	0	0	0	0	0	0	0	0	0	0	0	0	0	0	0	0	0	0	0	0	0	0	0	0	0	0	0	0	0
	Gammaridae	Gammarus fossarum	18	4	2	32	0	0	0	1	4	3	6	4	0	0	0	0	0	0	1	2	0	0	0	0	4	6	6	3	0	0	0	0	3	3	2	0	1	1	0	2	20	33	13	8	9	26	18
	Niphargidae	Niphargopsis cf. casparyi	0	0	0	0	0	0	0	0	0	0	0	0	0	0	0	0	101	155	127	396	0	1	0	2	285	40	93	6	22	26	22	19	0	0	0	0	0	0	0	0	1	1	0	0	0	0	1
		Niphargus cf. fontanus	0	0	0	0	0	0	0	0	0	3	0	0	0	0	0	0	1	0	0	0	0	0	0	0	2	0	0	2	1	3	2	1	1	0	0	0	4	2	0	0	0	0	0	1	0	0	0
		Niphargus kochianus group	0	0	1	0	0	1	0	2	0	0	0	0	0	1	0	0	0	0	0	0	0	0	0	0	0	0	0	0	0	0	0	0	0	0	0	0	0	0	0	0	0	0	0	0	0	0	0
		Niphargus sp.1	0	0	0	0	0	0	0	0	0	0	0	0	0	0	0	0	1	0	0	0	0	0	0	0	0	0	0	0	0	0	0	0	0	0	0	0	0	0	0	0	0	0	0	0	0	0	0
		Niphargus rhenorhodanensis	0	0	0	0	0	0	0	0	0	0	0	0	0	0	0	0	9	22	9	0	0	0	0	1	20	5	3	0	0	2	1	0	0	0	0	0	0	0	0	0	0	0	0	0	0	0	0
			0	0	3	0	0	0	0	0	1	0	2	0	0	0	0	0	1	12	10	25	0	0	3	0	1	1	1	1	0	0	0	0	0	0	0	0	0	0	0	0	0	0	0	0	0	0	0
	Salentinellidae	Salentinella delamarei	0	0	1	1	0	0	0	1	0	0	0	0	0	0	0	0	0	0	0	0	0	0	0	0	0	0	0	0	0	0	0	0	0	0	0	0	0	0	0	0	0	0	0	0	0	0	0
		Salentinella juberthieae	2	0	4	1	1	2	0	3	2	0	1	0	1	0	0	0	0	0	0	0	0	0	0	0	0	0	0	0	0	0	0	0	0	0	0	0	0	0	0	0	0	0	0	0	0	0	0
EPHEMEROPTERA	Baetidae	Baetis sp.	0	0	0	0	0	0	0	0	0	0	0	0	0	0	0	0	0	0	0	0	0	0	0	0	0	0	1	0	0	0	0	3	1	0	1	0	0	1	0	0	0	0	0	0	0	0	0
	Caenidae	Caenis spp. (2 distinct species)	0	3	0	1	0	0	0	0	0	0	0	0	0	0	0	0	0	0	0	2	0	0	0	0	1	1	4	3	0	0	0	1	3	1	1	2	1	0	1	4	12	33	7	1	1	5	1
	Ephemerellidae	Serratella sp.	0	0	0	0	0	0	0	0	0	0	0	0	0	0	0	0	0	0	0	0	0	0	0	0	0	0	0	0	0	0	0	0	0	0	0	0	0	0	0	0	0	0	0	0	0	0	1
		Torleya sp.	0	0	0	0	0	0	0	0	0	0	0	0	0	0	0	0	0	0	0	0	0	0	0	0	0	0	0	0	0	0	0	0	0	0	0	0	0	0	0	0	0	0	3	0	0	1	1
	Ephemeridae	Ephemera sp.	0	0	0	1	0	0	0	0	0	0	0	0	0	0	0	0	0	0	0	0	0	0	0	0	1	0	0	2	0	0	0	0	0	0	0	0	0	0	0	0	0	0	0	0	0	0	0
	Heptageniidae	not Rhithrogena sp.	0	0	0	0	1	0	0	0	0	0	0	0	0	0	0	0	0	0	0	0	0	0	0	0	1	0	4	2	0	1	0	0	0	0	0	0	0	0	0	0	0	1	0	0	0	0	0
		Rhithrogena sp.	0	0	0	0	0	0	0	0	0	0	0	0	0	0	0	0	0	0	0	0	0	0	0	0	0	2	0	0	0	0	0	0	6	4	2	1	0	2	0	1	0	0	0	0	0	0	0
	Leptophlebiidae	Habroleptoides	0	0	0	0	0	0	0	0	0	0	0	0	0	0	0	0	0	0	0	4	0	0	0	0	0	0	3	0	0	0	0	2	0	0	0	0	0	0	0	0	0	0	0	0	0	0	0
		Habrophlebia	0	0	0	0	0	0	0	0	0	0	0	0	0	0	0	0	0	0	0	2	0	0	0	0	0	3	2	0	0	0	0	0	0	0	0	0	0	0	0	0	0	0	0	0	0	0	0
		Unidentifiable	0	1	0	0	0	0	0	0	0	0	1	0	0	0	0	0	0	0	0	0	0	0	0	0	0	0	0	4	0	0	0	0	0	0	0	0	0	0	0	0	0	0	0	0	0	0	0
	Unidentifiable		0	0	0	0	0	0	0	0	0	0	0	0	0	0	0	0	0	2	0	3	0	0	0	0	12	4	0	6	0	2	1	1	0	0	0	0	0	0	0	5	32	5	19	4	0	2	5
PLECOPTERA	Chloroperlidae	Siphonoperla sp.	0	0	0	0	0	0	0	0	1	1	0	1	0	0	0	0	0	0	0	0	0	0	0	0	0	0	0	0	0	0	0	0	0	0	0	0	0	0	0	0	0	0	0	0	0	0	0
	Leuctridae	Leuctra gr. fusca	0	1	0	0	0	0	0	0	0	0	0	0	0	0	0	0	1	0	0	0	0	0	0	0	0	0	0	0	0	0	0	0	14	2	8	6	13	0	4	27	0	20	47	11	1	1	20
	Nemouridae	Amphinemura sp.	0	0	0	0	0	0	0	0	0	0	0	0	0	0	0	0	0	0	0	0	0	0	0	0	0	0	0	0	0	0	0	0	0	0	0	0	0	0	0	0	0	0	1	0	0	0	0
		Nemoura sp.	0	0	0	0	0	0	0	0	0	0	0	0	0	0	0	0	0	0	0	0	0	0	0	0	0	0	0	0	0	0	0	0	0	0	0	0	0	0	0	0	0	0	0	0	0	0	0
	Perlidae		0	0	0	0	0	0	0	0	0	0	0	0	0	0	0	0	0	0	0	0	0	0	0	0	0	0	0	0	0	0	0	0	0	0	0	1	0	0	0	0	0	0	0	0	0	0	0
	Perlodidae	Isoperla sp.	0	0	0	0	0	0	0	0	0	0	0	0	0	0	0	0	0	0	0	0	0	0	0	0	0	0	0	0	0	0	0	0	0	0	1	1	0	0	0	0	0	0	0	0	0	0	0
		Arcynopteryx sp.	0	0	0	0	0	0	0	0	0	0	0	0	0	0	0	0	0	0	0	0	0	0	0	0	0	0	0	0	0	0	0	0	0	0	0	0	0	0	0	0	0	0	2	0	0	0	0
	Unidentifiable		0	0	0	0	0	0	0	0	0	0	0	0	0	0	0	0	0	0	0	0	0	0	0	0	0	0	0	0	0	0	0	0	8	1	1	3	0	1	0	2	22	0	1	3	1	5	0
COLEOPTERA	Dytiscidae	Bidessus sp.	0	0	0	0	0	0	0	0	0	0	0	0	0	0	0	0	0	0	0	0	0	0	0	0	0	0	1	2	0	0	0	0	0	0	0	0	0	0	0	0	0	0	0	0	0	0	0
		Oreodytes sp.	0	0	0	0	0	0	0	0	0	0	0	0	0	0	0	0	0	0	0	0	0	0	0	0	0	0	0	0	0	0	0	0	0	0	0	0	0	0	0	0	0	0	1	0	0	0	0
	Elmidae	Elmis sp.	0	3	1	3	0	0	0	0	0	1	0	0	0	0	0	0	0	0	0	0	0	0	0	0	0	0	0	0	0	0	0	0	1	1	0	0	2	0	0	1	20	20	17	10	3	6	8
		Esolus sp.	4	17	10	28	2	0	0	0	14	48	80	38	0	0	1	1	0	21	12	4	0	1	0	2	41	84	234	90	6	7	23	74	11	0	7	9	5	2	6	10	72	48	39	45	11	16	24
		Limnius sp.	4	2	0	19	0	0	0	0	0	1	0	0	0	0	0	0	0	0	0	0	0	0	0	0	0	0	1	1	0	0	0	1	5	2	5	0	7	1	1	8	11	12	16	1	8	0	4
		Oulimnius sp.	0	0	0	0	0	0	0	0	0	0	0	0	0	0	0	0	0	0	0	0	0	0	0	0	0	0	0	0	0	0	0	0	0	0	0	0	0	0	0	0	0	1	1	0	0	1	0
		Riolus sp.	0	0	0	0	0	0	0	0	0	0	0	0	0	0	0	0	0	0	0	0	0	0	0	0	0	0	0	0	0	0	0	0	0	0	1	0	0	0	0	0	0	0	0	0	0	1	0
		Stenelmis sp.	0	0	0	0	0	0	0	0	0	0	0	0	0	0	0	0	0	0	0	0	0	0	0	0	0	0	0	0	0	0	0	0	0	0	0	0	0	0	0	0	0	0	0	0	0	0	1
	Hydraenidae	Hydraena sp.	0	0	0	0	0	0	0	0	0	0	0	0	0	0	0	0	0	0	0	0	0	0	0	0	1	0	0	0	0	0	0	0	0	0	0	0	0	0	0	0	0	0	0	0	0	0	0
MEGALOPTERA	Sialidae	Sialis sp.	0	0	0	0	0	0	0	0	0	0	0	0	0	0	0	0	0	0	0	0	0	0	0	0	0	1	0	0	0	0	0	0	0	0	0	0	0	0	0	0	0	0	0	0	0	0	0
DIPTERA	Athericidae		0	0	0	0	0	0	0	0	0	0	0	0	0	0	0	0	0	0	0	0	0	0	0	0	0	0	0	0	0	0	0	0	0	0	0	0	0	0	0	0	1	0	0	0	0	0	0
	Ceratopogonidae		0	1	0	0	0	0	1	0	0	0	0	3	0	1	0	0	1	1	1	2	0	0	0	0	7	2	3	3	0	0	0	0	1	1	1	1	1	0	1	0	6	3	3	0	2	1	4
	Chironomidae Chironominae		1	24	2	9	0	0	0	0	3	0	3	0	0	0	0	0	0	1	3	21	0	0	0	0	11	2	30	15	0	2	3	0	12	7	6	6	4	2	1	14	26	29	15	8	6	8	7
	Chironomidae Orthocladiinae		16	21	18	190	3	0	5	11	11	116	303	729	0	8	5	2	3	50	33	41	0	0	0	2	76	68	131	482	1	2	16	21	79	18	38	35	26	7	12	40	93	59	87	29	14	24	41
	Empididae Clinocerinae		0	0	0	0	0	0	0	0	0	0	0	0	0	0	0	0	0	0	0	0	0	0	0	0	0	0	0	0	0	0	0	0	2	1	0	0	0	0	1	0	0	0	2	1	0	0	0
	Empididae Hemerodromiinae		0	0	0	1	0	0	0	0	0	0	1	0	0	0	0	0	0	0	0	0	0	0	0	0	0	0	0	0	0	0	0	0	1	1	1	0	0	0	0	0	2	0	2	2	0	1	1
	Limoniidae		0	1	0	1	0	0	0	1	0	1	0	0	0	0	0	0	0	0	0	0	0	0	0	0	0	0	0	0	0	0	0	0	0	0	1	0	0	0	0	0	0	0	1	0	0	0	0
TRICHOPTERA	Hydropsychidae	Cheumatopsyche lepida	0	0	0	1	0	0	0	0	0	0	0	0	0	0	0	0	0	0	0	0	0	0	0	0	0	0	0	0	0	0	0	0	0	0	0	0	0	0	0	0	0	0	0	0	0	0	0
		Hydropsyche sp.	0	0	0	0	0	0	0	0	0	0	0	0	0	0	0	0	0	0	0	0	0	0	0	0	0	0	0	0	0	0	0	0	0	0	1	0	0	0	0	0	0	0	0	0	0	0	0
	Lepidostomatidae	Lepidostoma sp.	0	0	0	0	0	0	0	0	0	0	0	0	0	0	0	0	0	0	0	0	0	0	0	0	0	0	0	0	0	0	0	0	0	0	0	0	0	0	1	0	0	0	0	0	0	0	0
	Leptoceridae	Athripsodes sp.	0	0	1	0	0	0	0	0	0	1	0	0	0	0	0	0	0	0	0	0	0	0	0	0	0	0	0	0	0	0	0	0	0	0	0	0	0	0	0	0	0	0	0	0	0	0	0
		Ceraclea and Setodes spp.	0	1	0	0	0	0	0	0	0	0	0	0	0	0	1	0	0	0	0	0	0	0	0	0	1	0	1	1	0	0	0	0	0	0	0	0	0	0	0	0	1	0	0	0	0	0	0
	Limnephilidae Limnephilinae		0	0	0	0	0	0	0	0	0	0	0	0	0	0	0	0	0	0	0	0	0	0	0	0	0	0	0	0	0	0	0	0	0	0	0	0	0	0	0	0	2	1	1	2	0	8	0
	Odontoceridae	Odontocerum sp.	0	0	0	0	0	0	0	0	0	0	0	0	0	0	0	0	0	0	0	0	0	0	0	0	0	0	0	0	0	0	0	0	2	0	0	0	0	0	0	1	0	0	0	0	0	0	0
	Psychomyiidae	Psychomyia pusilla	1	0	0	0	0	0	0	0	0	0	0	0	0	0	0	0	0	0	0	0	0	0	0	0	0	0	0	0	0	0	0	0	0	0	0	0	0	0	0	0	0	0	0	0	0	0	0
	Sericostomidae	Sericostoma sp.	0	0	0	0	0	0	0	0	0	0	0	0	0	0	0	0	0	0	0	0	0	0	0	0	0	1	0	0	0	0	0	1	2	1	0	0	0	0	0	0	3	7	5	0	5	3	1
	Unidentifiable		0	0	0	1	0	0	0	0	0	0	1	0	0	0	0	0	0	0	0	0	0	0	0	0	0	0	0	0	0	0	0	0	1	0	0	0	0	0	0	0	0	0	0	0	0	0	0
TRICLADIDA	Planariidae	Planaria sp.	0	2	0	1	0	0	0	1	0	4	0	1	0	0	0	0	2	0	0	0	1	0	0	0	6	0	0	0	1	0	0	0	3	1	8	0	0	1	0	0	0	0	0	0	0	0	0
BIVALVIA	Sphaeriidae	Pisidiumsp.	0	0	0	0	0	0	0	0	0	0	0	0	0	0	0	0	0	0	0	0	0	0	0	0	4	3	3	0	0	1	0	1	0	0	0	0	0	0	0	0	0	0	0	0	0	0	0
GASTROPODA	Ancylidae	Ancylus sp.	0	1	0	1	0	0	0	0	0	0	0	0	0	0	0	0	0	0	0	0	0	0	0	0	0	0	0	0	0	0	0	0	0	0	0	0	0	0	0	0	0	0	0	0	0	0	0
	Bithyniidae		0	0	0	0	0	0	0	0	0	5	0	0	0	0	0	0	0	0	0	0	0	0	0	0	1	0	0	0	0	0	0	2	0	0	0	0	0	0	0	0	0	1	0	0	0	0	0
	Hydrobiidae		0	0	0	0	0	0	0	0	0	0	0	0	0	0	0	0	0	0	0	0	0	0	0	0	0	0	4	0	0	0	0	0	0	0	0	0	0	0	0	0	0	0	0	0	0	0	0
	Planorbidae		0	0	0	0	0	0	0	0	0	0	0	0	0	0	0	0	0	0	0	0	0	0	0	0	7	4	20	6	3	2	0	24	0	0	0	0	0	0	0	0	0	0	0	0	0	0	0
	Valvatidae		0	2	0	0	1	0	0	0	1	1	0	0	0	0	0	0	42	180	177	23	0	7	12	22	9	21	61	25	0	2	1	103	0	0	0	0	1	0	1	0	1	2	6	0	0	0	0
	Unidentifiable		0	0	0	0	0	0	0	0	0	0	0	0	0	0	0	0	0	0	0	0	0	0	0	0	0	0	2	0	0	0	0	0	0	0	0	0	0	0	0	0	0	0	0	0	0	0	0
OLIGOCHAETA			2	21	12	18	0	0	0	3	1	15	71	34	0	0	4	2	24	141	82	153	2	1	20	12	54	92	264	622	2	4	48	130	9	10	19	29	30	0	19	38	92	175	128	135	31	98	127
HIRUDINEA	Erpobdellidae		0	1	0	0	0	0	0	0	0	0	0	0	0	0	0	0	0	0	0	0	0	0	0	0	0	0	0	0	0	0	0	0	0	0	0	0	0	0	0	0	0	0	0	0	0	0	0
[truncated: 1 more columns]
